# Supplementary material for: Risk Factors for Exposure of Wild Birds to West Nile Virus in A Gradient of Wildlife-Livestock Interaction
Source: Pathogens. 2023 Jan 3;12(1):83. doi: 10.3390/pathogens12010083 (PMC9864363; doi:10.3390/pathogens12010083)
Supplement: Supplementary file 1 [file pathogens-12-00083-s001.zip]

Archive with 1 entries (1 files):
- pathogens-2127866-supplementary.pdf
